# Supplementary material for: Influence of Season, Hive Position, Extraction Method and Storage Temperature on Polyphenols and Antioxidant Activity of Croatian Honey
Source: Molecules. 2025 Feb 17;30(4):919. doi: 10.3390/molecules30040919 (PMC11858134; doi:10.3390/molecules30040919)
Supplement: Supplementary file 1 [file molecules-30-00919-s001.zip]

Archive with 1 entries (1 files):
- molecules-3424868-supplementary.pdf
